# Supplementary material for: Lipid Changes in the Peri-Implantation Period with Mass Spectrometry Imaging: A Systematic Review
Source: Life (Basel). 2023 Jan 6;13(1):169. doi: 10.3390/life13010169 (PMC9866151; doi:10.3390/life13010169)
Supplement: Supplementary file 1 [file life-13-00169-s001.zip]

Archive with 1 entries (1 files):
- life-2080740-supplementary.pdf
